# Supplementary material for: Inter- and Intra-subtype genotypic differences that differentiate Mycobacterium avium subspecies paratuberculosis strains
Source: BMC Microbiol. 2012 Nov 19;12:264. doi: 10.1186/1471-2180-12-264 (PMC3546927; doi:10.1186/1471-2180-12-264)
Supplement: Additional file 1 — Table S1. Description of the strains used in this study indicating their origins and details of their genotypes and phenotypes data. [file 1471-2180-12-264-S1.xls]

## Sheet: Map
Table S1: Source of strains used and their genotyping characterization previously described [11, 14, 15]
Strain reference	Host origin	M. avium subsp.			N° of TR at 8 loci	IS900	IS900 RFLP	Subtype
			Pattern INMV		292-X3-25-47-3-7-10-32		pattern		Country				PFGE
										snp Gyr A/B	LSPA20	LSPA4	Profile	SnaBI	SpeI	Pigmentation
115	bovine	paratuberculosis	INMV	2	32332228	+	C	II	FR
47	bovine	paratuberculosis	INMV	2	32332228	+	C18	II	FR
86	bovine	paratuberculosis	INMV	3	32332218	+	C18	II	FR
21	bovine	paratuberculosis	INMV	7	32332118	+	C18	II	FR
60	bovine	paratuberculosis	INMV	5	42332218	+	C2	II	FR
313	bovine	paratuberculosis	INMV	39	32532228	+	R27	II	NL
177	bovine	paratuberculosis	INMV	1	42332228	+	R01	II	FR
175	bovine	paratuberculosis	INMV	16	32332528	+	R01	II	FR
K10	bovine	paratuberculosis	INMV	2	32332228	+	R01	II	USA	C/C T/C
88	bovine	paratuberculosis	INMV	3	32332218	+	R01	II	FR
267	caprine	paratuberculosis	INMV	33	32522228	+	R01	II	NL
100	bovine	paratuberculosis	INMV	4	32332229	+	R01	II	FR
94	bovine	paratuberculosis	INMV	5	42332218	+	R01	II	FR
51	bovine	paratuberculosis	INMV	6	32332128	+	R01	II	FR
37	bovine	paratuberculosis	INMV	7	32332118	+	R01	II	FR
159	bovine	paratuberculosis	INMV	8	32332328	+	R01	II	FR
201	human	paratuberculosis	INMV	9	21332228	+	R01	II	FR
284	bovine	paratuberculosis	INMV	3	32332218	+	R04	II	VEN
206	bovine	paratuberculosis	INMV	6	32332128	+	R04	II	CZ
286	bovine	paratuberculosis	INMV	33	32522228	+	R06	II	SLO
291	deer	paratuberculosis	INMV	1	42332228	+	R09	II	ARG
290	bovine	paratuberculosis	INMV	33	32522228	+	R09	II	NL
137	bovine	paratuberculosis	INMV	1	42332228	+	R10	II	FR
214	human	paratuberculosis	INMV	11	32332428	+	R10	II	NL
303	bovine	paratuberculosis	INMV	2	32332228	+	R10	II	CZ
304	deer	paratuberculosis	INMV	8	32332328	+	R10	II	ARG
205	bovine	paratuberculosis	INMV	13	22332228	+	R13	II	SW
227	bovine	paratuberculosis	INMV	1	42332228	+	R17	II	ARG
222	bovine	paratuberculosis	INMV	1	42332228	+	R20	II	ARG
219	bovine	paratuberculosis	INMV	2	32332228	+	R21	II	NL
310	bovine	paratuberculosis	INMV	2	32332228	+	R22	II	NL
335	bovine	paratuberculosis	INMV	1	42332228	+	R24	II	NL
200	ovine	paratuberculosis	INMV	2	32332228	+	R24	II	FR
218	bovine	paratuberculosis	INMV	2	32332228	+	R25	II	NL
223	bovine	paratuberculosis	INMV	2	32332228	+	R28	II	NL
224	bovine	paratuberculosis	INMV	1	42332228	+	R30	II	ARG
226	bovine	paratuberculosis	INMV	11	32332428	+	R31	II	ARG
229	deer	paratuberculosis	INMV	1	42332228	+	R33	II	ARG
322	red deer	paratuberculosis	INMV	1	42332228	+	R34	II	CZ
210	bovine	paratuberculosis	INMV	2	32332228	+	R35	II	NL
1	bovine	paratuberculosis	INMV	2	32332228	+	R01	II	FR
74	bovine	paratuberculosis	INMV	2	32332228	+	R01	II	FR
282	bovine	paratuberculosis	INMV	2	32332228	+	R01	II	IT
329	bovine	paratuberculosis	INMV	2	32332228	+	R01	II	NL
204	human	paratuberculosis	INMV	2	32332228	+	R01	II	FR
61	bovine	paratuberculosis	INMV	2	32332228	+	R01	II	FR
71	bovine	paratuberculosis	INMV	2	32332228	+	R01	II	FR
178	bovine	paratuberculosis	INMV	2	32332228	+	R01	II	FR
209	bovine	paratuberculosis	INMV	2	32332228	+	R01	II	NL
220	bovine	paratuberculosis	INMV	2	32332228	+	R01	II	NL
232	roe deer	paratuberculosis	INMV	2	32332228	+	R01	II	CZ
84	bovine	paratuberculosis	INMV	2	32332228	+	R01	II	FR
161	bovine	paratuberculosis	INMV	2	32332228	+	R01	II	FR
46	bovine	paratuberculosis	INMV	2	32332228	+	R01	II	FR
48	bovine	paratuberculosis	INMV	2	32332228	+	R01	II	FR
185	bovine	paratuberculosis	INMV	2	32332228	+	R01	II	IT
79	bovine	paratuberculosis	INMV	2	32332228	+	R01	II	FR
164	bovine	paratuberculosis	INMV	2	32332228	+	R01	II	FR
172	bovine	paratuberculosis	INMV	2	32332228	+	R01	II	FR
199	ovine	paratuberculosis	INMV	2	32332228	+	R01	II	FR
6	bovine	paratuberculosis	INMV	2	32332228	+	R01	II	FR
109	bovine	paratuberculosis	INMV	2	32332228	+	R01	II	FR
148	bovine	paratuberculosis	INMV	2	32332228	+	R01	II	FR
196	caprine	paratuberculosis	INMV	2	32332228	+	R01	II	FR
215	bovine	paratuberculosis	INMV	2	32332228	+	R01	II	NL
9	bovine	paratuberculosis	INMV	2	32332228	+	R01	II	FR
68	bovine	paratuberculosis	INMV	2	32332228	+	R01	II	FR
69	bovine	paratuberculosis	INMV	2	32332228	+	R01	II	FR
135	bovine	paratuberculosis	INMV	2	32332228	+	R01	II	FR
183	bovine	paratuberculosis	INMV	2	32332228	+	R01	II	FR
193	caprine	paratuberculosis	INMV	2	32332228	+	R01	II	FR
238	bovine	paratuberculosis	INMV	2	32332228	+	R01	II	NL
179	bovine	paratuberculosis	INMV	2	32332228	+	R01	II	FR
103	bovine	paratuberculosis	INMV	2	32332228	+	R01	II	FR
104	bovine	paratuberculosis	INMV	2	32332228	+	R01	II	FR
180	bovine	paratuberculosis	INMV	2	32332228	+	R01	II	FR
181	bovine	paratuberculosis	INMV	2	32332228	+	R01	II	FR
105	bovine	paratuberculosis	INMV	2	32332228	+	R01	II	FR
182	bovine	paratuberculosis	INMV	2	32332228	+	R01	II	FR
110	bovine	paratuberculosis	INMV	2	32332228	+	R01	II	FR
ATCC 19698	bovine	paratuberculosis	INMV	2	32332228	+	R01	II	USA
134	bovine	paratuberculosis	INMV	2	32332228	+	R01	II	FR
171	bovine	paratuberculosis	INMV	2	32332228	+	R01	II	FR
108	bovine	paratuberculosis	INMV	1	42332228	+	R01	II	FR
25	bovine	paratuberculosis	INMV	1	42332228	+	R01	II	FR
27	bovine	paratuberculosis	INMV	1	42332228	+	R01	II	FR
28	bovine	paratuberculosis	INMV	1	42332228	+	R01	II	FR
53	bovine	paratuberculosis	INMV	1	42332228	+	R01	II	FR
56	bovine	paratuberculosis	INMV	1	42332228	+	R01	II	FR
91	bovine	paratuberculosis	INMV	1	42332228	+	R01	II	FR
92	bovine	paratuberculosis	INMV	1	42332228	+	R01	II	FR
106	bovine	paratuberculosis	INMV	1	42332228	+	R01	II	FR
136	bovine	paratuberculosis	INMV	1	42332228	+	R01	II	FR
147	bovine	paratuberculosis	INMV	1	42332228	+	R01	II	FR
187d	caprine	paratuberculosis	INMV	1	42332228	+	R01	II	FR
189	caprine	paratuberculosis	INMV	1	42332228	+	R01	II	FR
269	bovine	paratuberculosis	INMV	1	42332228	+	R01	II	ARG
26	bovine	paratuberculosis	INMV	1	42332228	+	R01	II	FR
186a	caprine	paratuberculosis	INMV	1	42332228	+	R01	II	FR
14	bovine	paratuberculosis	INMV	1	42332228	+	R01	II	FR
77	bovine	paratuberculosis	INMV	1	42332228	+	R01	II	FR
98	bovine	paratuberculosis	INMV	1	42332228	+	R01	II	FR
99	bovine	paratuberculosis	INMV	1	42332228	+	R01	II	FR
107	bovine	paratuberculosis	INMV	1	42332228	+	R01	II	FR
162	bovine	paratuberculosis	INMV	1	42332228	+	R01	II	FR
163	bovine	paratuberculosis	INMV	1	42332228	+	R01	II	FR
143	bovine	paratuberculosis	INMV	1	42332228	+	R01	II	FR
237	bovine	paratuberculosis	INMV	1	42332228	+	R01	II	NL
190	caprine	paratuberculosis	INMV	1	42332228	+	R01	II	FR
191	caprine	paratuberculosis	INMV	1	42332228	+	R01	II	FR
195	caprine	paratuberculosis	INMV	1	42332228	+	R01	II	FR
202	caprine	paratuberculosis	INMV	1	42332228	+	R01	II	FR
188	caprine	paratuberculosis	INMV	1	42332228	+	R01	II	FR
221	bovine	paratuberculosis	INMV	1	42332228	+	R01	II	NL
75	bovine	paratuberculosis	INMV	1	42332228	+	R01	II	FR
423	caprine	paratuberculosis	INMV	1	42332228	+	R01	II	FR
170	bovine	paratuberculosis	INMV	1	42332228	+	R01	II	FR
38	bovine	paratuberculosis	INMV	1	42332228	+	R01	II	FR
76	bovine	paratuberculosis	INMV	1	42332228	+	R01	II	FR
90	bovine	paratuberculosis	INMV	1	42332228	+	R01	II	FR
140	bovine	paratuberculosis	INMV	1	42332228	+	R01	II	FR
40	bovine	paratuberculosis	INMV	1	42332228	+	R01	II	FR
184	bovine	paratuberculosis	INMV	1	42332228	+	R01	II	FR
316F Neop 4/81	Mérial	paratuberculosis	INMV	2	32332228	+	C7	II	FR
316F	Weybridge	paratuberculosis	INMV	17	31332228	+	R01	II	UK				[1-1]	1	1
OVICAP20	Caprine	paratuberculosis	INMV	78	22331218	+	R01	II	ES, Andalucia		+	-	[15-1]	15	1			1
PCR11	Bovine	paratuberculosis	INMV	2	32332228	+	R01	II	ES, Basque		+	-	[2-12]	2	12			2
PCR183	Bovine	paratuberculosis	INMV	82	32532229	+	R01	II	ES, Madrid		+	-	[55-52]	55	52			3
PCR219	Bovine	paratuberculosis	INMV	13	22332228	+	C16	II	ES, Aragon		+	-	[53-1]	53	1			4
PCR273	Bovine	paratuberculosis	INMV	19	42332128	+	R01	II	ES, Basque		+	-	[51-60]	51	60			5
PCR329	Bovine	paratuberculosis	INMV	3	32332218	+	R01	II	ES, Basque		+	-	[64-1]	64	1			6
PCR340	Bovine	paratuberculosis	INMV	2	32332228	+	C20	II	ES, Basque		+	-	[58-59]	58	59			7
PCR379	Bovine	paratuberculosis	INMV	1	42332228	+	R01	II	ES, Basque		+	-	[59-63]	59	63			8
PCR406 (bison type)	Caprine	paratuberculosis	INMV	81	22532828	+	C18	II	IN		+	-	[60-1]	60	1			9
PCR427	Bovine	paratuberculosis	INMV	33	32522228	+	R01	II	ES, Madrid		+	-	[2-19]	2	19			10
PCR429	Bovine	paratuberculosis	INMV	2	32332228	+	R01	II	ES, Galicia		+	-	[2-1]	2	1			11
PCR505	Bovine	paratuberculosis	INMV	2	32332228	+	R01	II	ES, Asturias		+	-	[2-5]	2	5			12
PCR54	Bovine	paratuberculosis	INMV	2	32332228	+	R01	II	ES, Basque		+	-	[54-49]	54	49			13
PCR6	Bovine	paratuberculosis	INMV	80	22522226	+	R01	II	ES, Catabria		+	-	[52-1]	52	1			14
PCR617	Bovine	paratuberculosis	INMV	2	32332228	+	R01	II	ES, Galicia		+	-	[2-48]	2	48			15
PCR805	Bovine	paratuberculosis	INMV	79	22442228	+	R01	II	ES, Navarra		+	-	[62-1]	62	1			16
PCR81	Bovine	paratuberculosis	INMV	1	42332228	+	R01	II	ES, Castilla y Leon		+	-	[2-58]	2	58			17
PCR810	Bovine	paratuberculosis	INMV	13	22332228	+	R01	II	ES, Navarra		+	-	[1-53]	1	53			18
PCR812	Bovine	paratuberculosis	INMV	1	42332228	+	R11	II	ES, Extremadura		+	-	[2-46]	2	46			19
PCR843	Bovine	paratuberculosis	INMV	1	42332228	+	R37	II	ES, Castilla y Leon		+	-	[2-41]	2	41			20
PCR848	Bovine	paratuberculosis	INMV	1	42332228	+	R01	II	ES, Catabria		+	-	[71-1]	71	1			21
PCR849	Bovine	paratuberculosis	INMV	19	42332128	+	R01	II	ES, Navarra		+	-	[63-1]	63	1			22
PCR856	Deer	paratuberculosis	INMV	69	22332218	+	R01	II	ES, Castilla La Mancha		+	-	[68-1]	68	1			23
6756	Ovine	paratuberculosis S-type	INMV	72	41331118	+	S1	I	NZ	A/C C/C	-	+	nd					24
6759	Ovine	paratuberculosis S-type	INMV	72	41331118	+	S1	I	NZ	A/C C/C	-	+	nd					25
21P	Ovine	paratuberculosis S-type	INMV	70	71331118	+	S2	I	FO	A/C C/C	-	+	[11-9]	11	9	+		26
235G	Ovine	paratuberculosis S-type	INMV	70	71331118	+	S2	I	UK, Shetland	A/C C/C	-	+	[75-8]	75	8	+		27
M189	Ovine	paratuberculosis S-type	INMV	21	51331118	+	S2	I	UK, Scotland	A/C C/C	-	+	[9-7]	9	7	+		28
M15/04	Ovine	paratuberculosis S-type	INMV	70	71331118	+	S2	I	UK, Scotland	A/C C/C	-	+	[nd-70]		70	+		29
M254/04	Ovine	paratuberculosis S-type	INMV	32	61331118	+	S2	I	UK, Scotland	A/C C/C	-	+	nd			+		30
M71/03	Ovine	paratuberculosis S-type	INMV	70	71331118	+	S2	I	UK, Scotland	A/C C/C	-	+	[80-71]	80	71	+		31
M72/03	Ovine	paratuberculosis S-type	INMV	70	71331118	+	S2	I	UK, Scotland	A/C C/C	-	+	[77-70]	77	70	+		32
P133/79	Ovine	paratuberculosis S-type	INMV	70	71331118	+	S2	I	FO	A/C C/C	-	+	nd					45
18I	Ovine	paratuberculosis S-type	INMV	84	91331118	+	E	III	ES, Basque	A/T C/T	-	+	[67-51]	67	51			33
19I	Ovine	paratuberculosis S-type	INMV	70	71331118	+	C	III	ES, Basque	A/T C/T	-	+	[79-55]	79	55			34
21I	Ovine	paratuberculosis S-type	INMV	70	71331118	+	B	III	ES, Basque	A/T C/T	-	+	[61-47]	61	47			35
22G	Ovine	paratuberculosis S-type	INMV	84	91331118	+	A	III	ES, Basque	A/T C/T	-	+	[69-50]	69	50			36
269OV	Ovine	paratuberculosis S-type	INMV	72	41331118	+	I10	III	ES, Basque	A/T C/T	-	+	[69-54]	69	54			37
85/14	Ovine	paratuberculosis S-type	INMV	27	81331118	+	C	III	CA	A/T C/T	-	+	nd					38
FO21	Ovine	paratuberculosis S-type	INMV	84	91331118	+	F	III	ES, Aragon	A/T C/T	-	+	[56-56]	56	56	+		39
LN20	Porcine	paratuberculosis S-type	INMV	71	51131118	+	I1	III	CA	A/T C/T	-	+	nd					40
M284/08	Ovine	paratuberculosis S-type	INMV	72	41331118	+	I10	III	ES, Basque	A/T C/T	-	+	[71-64]	71	64			41
OVICAP16	Caprine	paratuberculosis S-type	INMV	85	(11)1331118	+	A	III	ES, Andalucia	A/T C/T	-	+	[65-61]	65	61			42
OVICAP34	Ovine	paratuberculosis S-type	INMV	21	51331118	+	D	III	ES, Basque	A/T C/T	-	+	[66-62]	66	62			43
OVICAP49	Ovine	paratuberculosis S-type	INMV	70	71331118	+	A	III	ES, Navarra	A/T C/T	-	+	[57-57]	57	57	+		44
P465	Ovine	paratuberculosis S-type	INMV	73	20331118	+	I2	III	IS	A/T C/T	-	+	nd					46
PCR311	Caprine	paratuberculosis S-type	INMV	70	71331118	+	B	III	ES, Balearic	A/T C/T	-	+	[16-47]	16	47			47

## Sheet: Maa
Strain reference	Host origin	M. avium subsp.			N° of TR at 8 loci	IS901	IS1311 RFLP
			Pattern INMV		292-X3-25-47-3-7-10-32		pattern
1998.10685.00	bird	avium	INMV	67	23131127	+	J
1999.05332.00	bird	avium	INMV	67	23131127	+	J
2002.02273.00	poultry	avium	INMV	67	23131127	+	J
2002.07624.00	pig	avium	INMV	67	23131127	+	J
2003.03446.00	bird	avium	INMV	67	23131127	+	J
2005.01657.00	wild animal	avium	INMV	67	23131127	+	J
2005.03421.00	bird	avium	INMV	67	23131127	+	J
2006.00158.00	bird	avium	INMV	67	23131127	+	J
2006.00633.00	cat	avium	INMV	67	23131127	+	J
2003.02072.00	bird	avium	INMV	88	21131117	+	J
2004.02968.00	bird	avium	INMV	88	21131117	+	J
2002.07730.00	poultry	avium	INMV	89	21131118	+	J
2003.05122.00	bovin	avium	INMV	90	22131127	+	J
2005.03465.00	bovin	avium	INMV	90	22131127	+	J
2002.08069.00	bovin	avium	INMV	44	23121127	+	J
1997.11671.00	pig	avium	INMV	100	24131127	+	J
2000.03751.00	poultry	avium	INMV	100	24131127	+	J
2001.01064.01	caprin	avium	INMV	100	24131127	+	J
2002.01120.00	bovin	avium	INMV	100	24131127	+	J
2002.04186.00	poultry	avium	INMV	100	24131127	+	J
2003.01461.00	pig	avium	INMV	100	24131127	+	J
2003.03646.00	poultry	avium	INMV	100	24131127	+	J
2003.03969.00	poultry	avium	INMV	100	24131127	+	J
2003.05476.00	bovin	avium	INMV	100	24131127	+	J
2003.05477.00	bovin	avium	INMV	100	24131127	+	J
2005.02624.00	bovin	avium	INMV	100	24131127	+	J
2005.03056.00	bird	avium	INMV	100	24131127	+	J
2005.03223.00	bovin	avium	INMV	100	24131127	+	J
2006.01415.00	poultry	avium	INMV	100	24131127	+	J
2005.04156.00	bird	avium	INMV	101	24131137	+	J
1997.12641.00	poultry	avium	INMV	106	25131127	+	J
1978.06	wood pigeon	silvaticum	INMV	99	24131117	+	K
1983.01	wood pigeon	silvaticum	INMV	99	24131117	+	K
2006.00404.00	wood pigeon	silvaticum	INMV	99	24131117	+	K
2006.00869.00	wood pigeon	silvaticum	INMV	99	24131117	+	K

## Sheet: Mah
Strain reference	Host origin	M. avium subsp.			N° of TR at 8 loci	IS901	IS1311 RFLP
			Pattern INMV		292-X3-25-47-3-7-10-32		pattern
2007.13	human (HIV-)	hominissuis	INMV	18	25221129	-	*	* profiles unique, unnamed
2000.09692.00	pig	hominissuis	INMV	83	-3221128	-	*
1995.08166.01	pig	hominissuis	INMV	53	-5321128	-	*
1995.08610.03	pig	hominissuis	INMV	53	-5321128	-	*
1996.12939.01	bovin	hominissuis	INMV	53	-5321128	-	*
1998.08379.00	pig	hominissuis	INMV	53	-5321128	-	*
2007.13	human (HIV-)	hominissuis	INMV	87	12431158	-	*
1995.08166.02	pig	hominissuis	INMV	91	22221127	-	*
2007.13	human (HIV+)	hominissuis	INMV	43	22221128	-	*
2007.13	human (HIV-)	hominissuis	INMV	43	22221128	-	*
1995.06877.00	pig	hominissuis	INMV	43	22221128	-	*
1995.09002.00	pig	hominissuis	INMV	43	22221128	-	G
1996.06129.00	pig	hominissuis	INMV	43	22221128	-	*
1996.08209.00	pig	hominissuis	INMV	43	22221128	-	*
1997.02827.00	pig	hominissuis	INMV	43	22221128	-	H
1997.10518.01	pig	hominissuis	INMV	43	22221128	-	G
2002.08180.00	pig	hominissuis	INMV	43	22221128	-	E
2004.02966.00	pig	hominissuis	INMV	43	22221128	-	E
2004.02967.00	pig	hominissuis	INMV	43	22221128	-	E
2006.00974.00	pig	hominissuis	INMV	43	22221128	-	E
2006.01317.00	pig	hominissuis	INMV	43	22221128	-	E
2006.01318.00	pig	hominissuis	INMV	43	22221128	-	E
2006.01396.00	pig	hominissuis	INMV	43	22221128	-	A
2007.00289.00	pig	hominissuis	INMV	43	22221128	-	E
1999.06102.00	pig	hominissuis	INMV	46	22221129	-	*
2007.13	human (HIV-)	hominissuis	INMV	94	22221158	-	*
1996.09691.00	pig	hominissuis	INMV	57	22231118	-	*
1999.03873.00	pig	hominissuis	INMV	97	23221128	-	B
1999.06686.00	pig	hominissuis	INMV	97	23221128	-	B
2006.00890.00	kangaroo	hominissuis	INMV	97	23221128	-	*
2006.01015.00	wild animal	hominissuis	INMV	97	23221128	-	A
2007.00624.00	pig	hominissuis	INMV	98	23331158	-	*
1995.01088.00	pig	hominissuis	INMV	42	24221125	-	*
1996.09689.00	pig	hominissuis	INMV	42	24221125	-	*
2003.05567.00	pig	hominissuis	INMV	42	24221125	-	*
2007.13	human (HIV+)	hominissuis	INMV	51	24221128	-	*
2007.13	human (HIV-)	hominissuis	INMV	51	24221128	-	D
2007.13	human (HIV-)	hominissuis	INMV	51	24221128	-	*
2007.13	human (HIV+)	hominissuis	INMV	51	24221128	-	C
2007.13	human (HIV+)	hominissuis	INMV	51	24221128	-	*
2007.33	human (HIV-)	hominissuis	INMV	51	24221128	-	C
1995.02051.00	pig	hominissuis	INMV	51	24221128	-	*
1995.04875.03	pig	hominissuis	INMV	51	24221128	-	*
1996.06520.00	bovin	hominissuis	INMV	51	24221128	-	E
1996.06561.00	bovin	hominissuis	INMV	51	24221128	-	*
1996.12939.02	bovin	hominissuis	INMV	51	24221128	-	H
1997.05652.00	pig	hominissuis	INMV	51	24221128	-	*
1998.08286.01	pig	hominissuis	INMV	51	24221128	-	*
1999.05060.00	bovin	hominissuis	INMV	51	24221128	-	E
1999.06477.00	pig	hominissuis	INMV	51	24221128	-	*
1999.09203.00	pig	hominissuis	INMV	51	24221128	-	E
2000.03106.00	pig	hominissuis	INMV	51	24221128	-	E
2000.05379.00	pig	hominissuis	INMV	51	24221128	-	*
2002.04540.00	pig	hominissuis	INMV	51	24221128	-	*
2002.05124.00	pig	hominissuis	INMV	51	24221128	-	E
2005.01841.02	pig	hominissuis	INMV	51	24221128	-	*
2005.02625.00	pig	hominissuis	INMV	51	24221128	-	*
2005.02747.00	pig	hominissuis	INMV	51	24221128	-	D
2005.03470.01	pig	hominissuis	INMV	51	24221128	-	E
2005.03636.00	pig	hominissuis	INMV	51	24221128	-	F
2005.03637.00	pig	hominissuis	INMV	51	24221128	-	F
2005.03764.00	pig	hominissuis	INMV	51	24221128	-	*
2006.01319.00	pig	hominissuis	INMV	51	24221128	-	E
2006.01320.00	pig	hominissuis	INMV	51	24221128	-	*
2006.01483.00	pig	hominissuis	INMV	51	24221128	-	E
2007.00346.00	pig	hominissuis	INMV	51	24221128	-	*
2007.00825.00	pig	hominissuis	INMV	51	24221128	-	E
1999.02794.02	Soil sample	hominissuis	INMV	104	-5331128	-	*
2002.05579.00	pig	hominissuis	INMV	105	24231128	-	*
1995.07826.03	pig	hominissuis	INMV	107	25221128	-	*
1999.09152.00	pig	hominissuis	INMV	107	25221128	-	*
2007.00128.00	pig	hominissuis	INMV	107	25221128	-	I
2007.00156.00	pig	hominissuis	INMV	107	25221128	-	I
2007.00512.00	pig	hominissuis	INMV	107	25221128	-	*
2007.13	human (HIV-)	hominissuis	INMV	108	25221159	-	*
1999.05289.00	pig	hominissuis	INMV	109	25321128	-	*
2002.07886.00	pig	hominissuis	INMV	110	25331128	-	*
2003.00028.00	pig	hominissuis	INMV	110	25331128	-	*
1997.07613.00	pig	hominissuis	INMV	111	27221125	-	*
2000.05848.00	bovin	hominissuis	INMV	112	35331138	-	*
2007.13	human (HIV-)	hominissuis	INMV	115	22331128	-	*
2007.13	human (HIV+)	hominissuis	INMV	120	32331128	-	*
