# Supplementary material for: Inter- and Intra-subtype genotypic differences that differentiate Mycobacterium avium subspecies paratuberculosis strains
Source: BMC Microbiol. 2012 Nov 19;12:264. doi: 10.1186/1471-2180-12-264 (PMC3546927; doi:10.1186/1471-2180-12-264)
Supplement: Additional file 2 — Table S2. The table shows the primers sequences used in this study. [file 1471-2180-12-264-S2.xls]

## Sheet: Feuil1
Table S2 primers sequences
Target	Primer 1 sequence (forward)	Primer 2 sequence (reverse)	Primer 3 sequence (reverse)	References
MIRU 292	CTTGAGCAGCTCGTAAAGCGT	GCTGTATGAGGAAGTCTATTCATGG		Thibault et al. (2007)
MIRU X3	AACGAGAGGAAGAACTAAGCCG	TTACGGAGCAGGAAGGCCAGCGGG
VNTR 25	GTCAAGGGATCGGCGAGG	TGGACTTGAGCACGGTCAT
VNTR 47	CGTTGCGATTTCTGCGTAGC	GGTGATGGTCGTGGTCATCC
VNTR 3	CATATCTGGCATGGCTCCAG	ATCGTGTTGACCCCAAAGAAAT
VNTR 7	GACAACGAAACCTACCTCGTC	GTGAGCTGGCGGCCTAAC
VNTR 10	GACGAGCAGCTGTCCGAG	GAGAGCGTGGCCATCGAG
VNTR 32	CCACAGGGTTTTTGGTGAAG	GGAAATCCAACAGCAAGGAC
IS900 RFLP	ACGCCGCGGGTAGTTA	GGGGCGTTTGAGGTTTC		Overduin et al. (2004)
LSP A 20	GGCGTTACAGAATTGCCTTG	GCTCGAAGTTGGAGATCAGG	GTACGTGGTGACCAATGTCG	Semret et al. (2006)
LSP A 4-II	TAGAAGGTGCGGGAAAGTTG	GTCTATCTGGCGGTGCTCTC	GTCGAAGCAGCGTTGATTGT
GyrA locus 34	TGTTCTTCACCACCCAGGGCCGGG	TTGAGCGACAGCAGGTAGTCGTCGGCG		This study
GyrB locus 45	TTGGTGCGCCGCAAGAGCGCAACCG	ATTTCAGCTTGTACAGCGGTGGC
