# Supplementary material for: Inter- and Intra-subtype genotypic differences that differentiate Mycobacterium avium subspecies paratuberculosis strains
Source: BMC Microbiol. 2012 Nov 19;12:264. doi: 10.1186/1471-2180-12-264 (PMC3546927; doi:10.1186/1471-2180-12-264)
Supplement: Additional file 3 — Table S4. The table details the calculation of the Discriminatory Index for each typing methods including IS900 RFLP, MIRU-VNTR and PFGE (SnaB1, Spe1) used alone and in combination. The table details the calculation of the allelic diversity (h) at a locus MIRU-VNTR using Nei’s index. [file 1471-2180-12-264-S3.xls]

## Sheet: DI RFLP
RFLP
Type	N	s (nb profiles)	profiles	n( (number / profile)	DI
S	24	11	S1	2	0.873188
			S2	8
			A	3
			B	2
			C	2
			D	1
			E	1
			F	1
			I1	1
			I2	1
			I10	2
S I	10	2	S1	2	0.355556
			S2	8
SIII	14	9	A	3	0.934066
			B	2
			C	2
			D	1
			E	1
			F	1
			I1	1
			I2	1
			I10	2
C	35	13	R01	21	0.643697
			R10	1
			R13	1
			R20	1
			C18	1
			R37	1
			R34	2
			C20	1
			R09	2
			R24	1
			R11	1
			R04	1
			R27	1
All	59	9	S1	2	0.85564
			S2	8
			A	3
			B	2
			C	2
			I10	2
			R01	21
			R34	2
			R09	2

## Sheet: DI PFGE
PFGE SnaB1
Type	N	s (nb profiles)	profiles	n (number / profile)	DI
S	15	14	75	1	0.990476
			9	1
			77	1
			11	1
			80	1
			69	2
			79	1
			16	1
			67	1
			57	1
			65	1
			56	1
			61	1
			66	1
S I	5	5	75	1	1
			9	1
			77	1
			11	1
			80	1
SIII	10	9	69	2	0.955556
			79	1
			16	1
			67	1
			57	1
			65	1
			56	1
			61	1
			66	1
C	24	16	53	1	0.894928
			1	2
			62	1
			71	1
			52	1
			64	1
			2	8
			63	1
			51	1
			58	1
			60	1
			54	1
			59	1
			15	1
			68	1
			55	1
All	39	3	69	2	0.959514
			1	2
			2	8
PFGE Spe1
Type	N	s (nb profiles)	profils	n (number / profile)	DI
S	15	14	9	1	0.990476
			7	1
			70	1
			71	1
			8	1
			55	1
			61	1
			56	1
			47	2
			50	1
			54	1
			57	1
			51	1
			62	1
S I	5	5	9	1	1
			7	1
			70	1
			71	1
			8	1
S III	10	9	55	1	0.977778
			61	1
			56	1
			47	2
			50	1
			54	1
			57	1
			51	1
			62	1
C	24	14	12	1	0.800725
			5	1
			1	11
			46	1
			53	1
			60	1
			63	1
			41	1
			59	1
			58	1
			48	1
			19	1
			52	1
			49	1
All	39	2	47	2	0.924426
			1	11

## Sheet: DI MIRU-VNTR
MLVA
Type	N	s (nb profiles)	INMV	n( (number / profile)	DI
S	24	9	21	2	0.800725
			70	10
			72	4
			84	3
S I	10	4	70	6	0.644444
			72	2
S III	14	8	70	4	0.89011
			72	2
			84	3
C	148	21	1	54	0.703806
			2	60
			3	4
			5	2
			6	2
			7	2
			8	2
			11	2
			13	3
			19	2
			33	4
all	172	15	21	2	0.777166
			70	10
			72	4
			84	3
			1	54
			2	60
			3	4
			5	2
			6	2
			7	2
			8	2
			11	2
			13	3
			19	2
			33	4
C	35	6	1	9	0.87563
			13	3
			19	2
			2	8
			3	3
			33	3

## Sheet: DI RFLP-MLVA
RFLP-MLVA
Type	N	s (number of profiles) differents	INMV / RFLP	n( (number / profile)	DI
S	24	4	72-I10	2	0.934783
			70-B	2
			70-S2	6
			72-S1	2
S I	10	2	70-S2	6	0.644444
			72-S1	2
S III	14	2	72-I10	2	0.736264
			70-B2	2
C	35	5	19-R01	2	0.964706
			1-R01	3
			2-R01	6
			3-R01	2
			33-R01	2
All	59	9	72-I10	2	0.977206
			70-B	2
			70-S2	6
			72-S1	2
			19-R01	2
			1-R01	3
			2-R01	6
			3-R01	2
			33-R01	2

## Sheet: DI Synthese
Table S4 : Discriminatory index of IS900 RFLP, MIRU-VNTR and SnaB1, Spe1 PFGE typing used alone and in combinaison
Typing method			S type		C type2	All
		I	III	I + III
IS900 RFLP	No.1	10	14	24	35	59
	DI	0.356	0.934	0.873	0.644	0.856
PFGE Spe1	No.	5	10	15	24	39
	DI	1	0.978	0.99	0.801	0.924
PFGE SnaB1	No.	5	10	15	24	39
	DI	1	0.956	0.99	0.895	0.96
PFGE (SnaB1-Spe1)	No.	5	10	15	24	39
	DI	1	1	1	1	1
MIRU-VNTR	No.	10	14	24	148	172
	DI	0.644	0.89	0.801	0.704	0.777
IS900 RFLP+MIRU-VNTR	No.	10	14	24	35	59
	DI	0.644	0.736	0.935	0.965	0.977
1 : No. of isolates
2 : Selected strains according to their RFLP and MIRU-VNTR profiles

## Sheet: Nei's index h
Strains		locus	No. of isolates with the following MIRU-VNTR copy no.:												Allelic
panel															diversity (h)	calculation	h = 1 − ∑ xi 2 [n/(n − 1)], where xi is the frequency of the ith allele at the locus, n the number of isolates
			0	1	2	3	4	5	6	7	8	9	10	11
	24	292			1		4	3	1	10	1	3		1	0.75	0.75
	24	X3	1	23											0.04	0.0398551
Map	24	25		1		23									0.04	0.0398551
S type	24	47				24									0	0
	24	3		24											0	0
	24	7		24											0	0
	24	10		24											0	0
	24	32									24				0	0
	10	292					2	1	1	6					0.533	0.533333
	10	X3		10											0	0
Map	10	25				10									0	0
S type	10	47				10									0	0
Subtype I	10	3		10											0	0
	10	7		10											0	0
	10	10		10											0	0
	10	32									10				0	0
	14	292			1		2	2		4	1	3		1	0.802	0.802198
	14	X3	1	13											0.066	0.0659341
Map	14	25		1		13									0.066	0.0659341
S type	14	47				14									0	0
Subtype	14	3		14											0	0
III	14	7		14											0	0
	14	10		14											0	0
	14	32									14				0	0
	148	292			9	81	58								0.54	0.540081
	148	X3		2	146										0.02	0.0200404
Map	148	25				139	1	8							0.109	0.108935
C type	148	47			5	142	1								0.072	0.0719801
	148	3		1	147										0.007	0.00671079
	148	7		6	136	2	2	1			1				0.148	0.147729
	148	10		10	138										0.12	0.120059
	148	32							1		145	2			0.033	0.0333701
	82	292	6	1	73	2									0.192	0.191509
	82	X3			23	6	36	16		1					0.681	0.68112
Mah	82	25			69	12	1								0.261	0.261367
	82	47			72	10									0.204	0.204456
	82	3		82											0	0
	82	7		50	32										0.469	0.469437
	82	10		1	76	1		4							0.128	0.127672
	82	32						4		1	74	3			0.172	0.171635
	31	292			31										0	0
	31	X3		3	2	10	15	1							0.635	0.635484
Maa	31	25		30	1										0.031	0.0311828
	31	47			1	30									0.031	0.0311828
	31	3		31											0	0
	31	7		31											0	0
	31	10		3	27	1									0.205	0.205376
	31	32								30	1				0.031	0.0311828
